# Supplementary material for: Different sodium concentrations of noncancerous and cancerous prostate tissue seen on MRI using an external coil
Source: Radiol Adv. 2024 Sep 30;1(3):umae023. doi: 10.1093/radadv/umae023 (PMC11578593; doi:10.1093/radadv/umae023)
Supplement: umae023_Supplementary_Data [file umae023_Supplementary_Data.zip]

Archive with 11 entries (11 files):
- 20240925 Supplemental Material.docx
- 493918767_90674907_1725560376088.pdf
- 493918759_119440827_1725054671812.pdf
- 493918769_88754499_1725041339460.pdf
- 493918761_37663811_1725189371535.pdf
- 493918768_61809743_1725370877514.pdf
- 493918764_121771194_1725089580890.pdf
- 496226103_64282892_1726596999674.pdf
- 496226120_64283317_1727120102692.pdf
- 493918760_121770853_1725067119514.pdf
- 496226092_21125763_1727009401510.pdf
